# Supplementary material for: Solvent-Free Lipid Separation and Attenuated Total Reflectance Infrared Spectroscopy for Fast and Green Fatty Acid Profiling of Human Milk
Source: Foods. 2022 Dec 3;11(23):3906. doi: 10.3390/foods11233906 (PMC9741076; doi:10.3390/foods11233906)
Supplement: Supplementary file 1 [file foods-11-03906-s001.zip]

Archive with 1 entries (1 files):
- foods-2052658-supplementary.pdf
